# Supplementary material for: Tyrosine phosphorylation of lamin A by Src promotes disassembly of nuclear lamina in interphase
Source: Life Sci Alliance. 2021 Aug 12;4(10):e202101120. doi: 10.26508/lsa.202101120 (PMC8362257; doi:10.26508/lsa.202101120)
Supplement: Supplementary file 8 [file LSA-2021-01120_TableS1.xlsx]

## Sheet: Table S1
Species	a.a.		a.a.
Homo sapiens	35	LQELNDRLAVYIDRVRSLETE	55
Rattus norvegicus	35	LQELNDRLAVYIDRVRSLETE	55
Mus musculus	35	LQELNDRLAVYIDRVRSLETE	55
Gallus gallus	34	LQELNDRLAVYIDKVRSLELE	54
Capra hircus	35	LQELNDRLAVYIDRVRSLETE	55
Oryctolagus cuniculus	35	LQELNDRLAVYIDRVRSLETE	55
Canis lupus familiaris	35	LQELNDRLAVYIDRVRSLETE	55
Bos taurus	35	LQELNDRLAVYIDRVRSLETE	55
Xenopus tropicalis	31	LQELNDRLAVYIDKVRSLESE	51
Oncorhynchus mykiss	31	LCNLNDRLAVYIDKVRSLESE	51
Varanus komodoensis	33	LQELNDRLAVYIDKVRSLESE	53
Oncorhynchus kisutch	34	LCNLNDRLAVYIDKVRSLEIE	54

## Sheet: Table S2
Intermediate filaments	a.a.		a.a.
lamin A	35	LQELNDRLAVYIDRVRSLETE	55
lamin C	35	LQELNDRLAVYIDRVRSLETE	55
lamin B1	36	LRELNDRLAVYIDKVRSLETE	56
lamin B2	50	LRELNDRLAHYIDRVRALELE	70
type I keratin 9	157	MQELNSRLASYLDKVQALEEA	177
type I keratin19	84	MQNLNDRLASYLDKVRALEAT	104
type II keratin 1	184	IKSLNNQFASFIDKVRFLEQQ	204
type II keratin 2	182	IKTLNNKFASFIDKVRFLEQQ	202
vimentin	107	LQELNDRFANYIDKVRFLEQQ	127
GFAP1	73	MMELNDRFASYIEKVRFLEQQ	93
desmin	112	LQELNDRFANYIEKVRFLEQQ	132
NF-L	94	LQDLNDRFASFIERVHELEQQ	114
NF-M	89	LQGLNDRFAGYIDKVHYLEQQ	109
NF-H	101	LQALNDRFAGYIDKVRQLEAH	121
nestin	12	MWELNRRLEAYLARVKALEEQ	32
