# Supplementary material for: Tyrosine phosphorylation of lamin A by Src promotes disassembly of nuclear lamina in interphase
Source: Life Sci Alliance. 2021 Aug 12;4(10):e202101120. doi: 10.26508/lsa.202101120 (PMC8362257; doi:10.26508/lsa.202101120)
Supplement: Supplementary file 9 [file LSA-2021-01120_TableS2.xlsx]

## Sheet: Table S2
Intermediate filaments	a.a.		a.a.
lamin A	35	LQELNDRLAVYIDRVRSLETE	55
lamin C	35	LQELNDRLAVYIDRVRSLETE	55
lamin B1	36	LRELNDRLAVYIDKVRSLETE	56
lamin B2	50	LRELNDRLAHYIDRVRALELE	70
type I keratin 9	157	MQELNSRLASYLDKVQALEEA	177
type I keratin19	84	MQNLNDRLASYLDKVRALEAT	104
type II keratin 1	184	IKSLNNQFASFIDKVRFLEQQ	204
type II keratin 2	182	IKTLNNKFASFIDKVRFLEQQ	202
vimentin	107	LQELNDRFANYIDKVRFLEQQ	127
GFAP1	73	MMELNDRFASYIEKVRFLEQQ	93
desmin	112	LQELNDRFANYIEKVRFLEQQ	132
NF-L	94	LQDLNDRFASFIERVHELEQQ	114
NF-M	89	LQGLNDRFAGYIDKVHYLEQQ	109
NF-H	101	LQALNDRFAGYIDKVRQLEAH	121
nestin	12	MWELNRRLEAYLARVKALEEQ	32
